# Supplementary material for: Comparability of (Post-Concussion) Symptoms across Time in Individuals after Traumatic Brain Injury: Results from the CENTER-TBI Study
Source: J Clin Med. 2022 Jul 14;11(14):4090. doi: 10.3390/jcm11144090 (PMC9322034; doi:10.3390/jcm11144090)
Supplement: Supplementary file 1 [file jcm-11-04090-s001.zip]

Archive with 1 entries (1 files):
- jcm-1758193-supplementary.pdf
